# Supplementary material for: BET inhibition reforms the immune microenvironment and alleviates T cell dysfunction in chronic lymphocytic leukemia
Source: JCI Insight. 2024 May 22;9(10):e177054. doi: 10.1172/jci.insight.177054 (PMC11141939; doi:10.1172/jci.insight.177054)
Supplement: Supporting data values [file jciinsight-9-177054-s275.xlsx]

## Sheet: Fig. 1A
	% CD19+/CD5+ PBMCs
	VEH	OPN5		VEH	OPN5
	Day 0	Day 0		Day 21	Day 21
	11.3	11.52		68.19	10.3
	11.02	12.51		74.83	11.8
	13.42	10.87		72.34	11.54

## Sheet: Fig. 1B
	Relative Cell Type Score (centered at zero)	VEH	OPN5
	Total TILs	0.088229	-0.08823
	B-cells vs TILs	0.54914	-0.54914
	Cytotoxic cells vs TILs	-0.52512	0.525119
	Exhausted CD8 vs TILs	0.295007	-0.29501
	Macrophages vs TILs	0.551562	-0.55156
	Neutrophils vs TILs	0.349848	-0.34985
	NK CD56dim cells vs TILs	0.206963	-0.20696
	NK cells vs TILs	-0.44327	0.443274
	T-cells vs TILs	-0.47906	0.479059
	Th1 cells vs TILs	-0.24649	0.246488
	T-regs vs TILs	-0.09932	0.099319
	CD8 T-cells vs TILs	-0.53251	0.53251
	CD8 vs Exhasuted CD8	-0.82752	0.827517
	CD8 vs T-regs	-0.43319	0.433191
	CD8 vs T-cells	-0.05345	0.053452

## Sheet: Fig. 1C
	Pathway	-log10(pvalue)
	T Cell Exhaustion Signaling Pathway	16.2
	Granulocyte Adhesion and Diapedesis	16.9
	Antigen Presentation Pathway	17.2
	Tumor Microenvironment Pathway	18.4
	Crosstalk between Dendritic Cells and NK Cells	22.6
	Th2 Pathway	22.9
	Th1 Pathway	23
	Natural Killer Cell Signaling	23.2
	PD-1, PD-L1 cancer immunotherapy pathway	23.7
	Th1 and Th2 Activation Pathway	27

## Sheet: Fig. 1D
	Gene Set	-log10(pvalue)	% gene set overlap
	GOBP_LYMPHOCYTE_ACTIVATION	53.4	6.69
	GOBP_REGULATION_OF_IMMUNE_RESPONSE	44.89	5.98
	GOBP_RESPONSE_TO_OXYGEN_CONTAINING_COMPOUND	44.52	3.93
	REACTOME_ADAPTIVE_IMMUNE_SYSTEM	43.6	5.7
	REACTOME_CYTOKINE_SIGNALING_IN_IMMUNE_SYSTEM	39.2	5.84
	GOBP_T_CELL_ACTIVATION	37.9	7.3
	GOBP_LEUKOCYTE_PROLIFERATION	34.9	9.37
	GOBP_LEUKOCYTE_CELL_CELL_ADHESION	33	8.14
	REACTOME_INNATE_IMMUNE_SYSTEM	24.4	3.22
	REACTOME_ANTIGEN_PROCESSING_CROSS_PRESENTATION	21.5	15.09
	REACTOME_SIGNALING_BY_INTERLEUKINS	20.8	5.18
	REACTOME_INTERFERON_GAMMA_SIGNALING	20.6	16.13
	PID_CXCR4_PATHWAY	20.31	16
	REACTOME_COSTIMULATION_BY_THE_CD28_FAMILY	18.4	17.57
	WP_PI3KAKT_SIGNALING_PATHWAY	18.3	5.8
	REACTOME_INTERFERON_ALPHA_BETA_SIGNALING	16.8	16.9
	WP_TYPE_II_INTERFERON_SIGNALING_IFNG	14.3	24.32
	BIOCARTA_MHC_PATHWAY	13.8	50
	REACTOME_TCR_SIGNALING	13.8	9.68
	KEGG_TOLL_LIKE_RECEPTOR_SIGNALING_PATHWAY	13.2	10.78
	KEGG_JAK_STAT_SIGNALING_PATHWAY	12.6	7.74
	BIOCARTA_IL2RB_PATHWAY	12.3	21.62
	REACTOME_SIGNALING_BY_THE_B_CELL_RECEPTOR_BCR	12.3	7.23
	REACTOME_TRANSCRIPTIONAL_REGULATION_BY_RUNX3	11.9	10.42
	WP_B_CELL_RECEPTOR_SIGNALING_PATHWAY	11.8	10.2
	BIOCARTA_IL7_PATHWAY	11	37.5
	KEGG_ANTIGEN_PROCESSING_AND_PRESENTATION	10.7	10.23
	KEGG_NATURAL_KILLER_CELL_MEDIATED_CYTOTOXICITY	10.3	7.3
	KEGG_CHEMOKINE_SIGNALING_PATHWAY	10.3	5.82
	HALLMARK_HYPOXIA	10.18	6
	BIOCARTA_CTLA4_PATHWAY	10	27.27
	PID_PI3KCI_PATHWAY	9.55	14.58
	PID_IL2_1PATHWAY	9.11	12.73
	PID_IL4_2PATHWAY	8.64	10.94
	HALLMARK_IL6_JAK_STAT3_SIGNALING	8.16	8.05
	PID_CD8_TCR_PATHWAY	7.57	11.32
	PID_HIF1_TFPATHWAY	6.99	9.09

## Sheet: Fig. 1E
	NanoString PanCancer IO360 differential gene expression (OPN5 vs VEH) -- Spleen
	Not significant				Significant decrease				Significant increase
	Gene name	log2(fold change)	-log10(qvalue)		Gene name	log2(fold change)	-log10(qvalue)		Gene name	log2(fold change)	-log10(qvalue)
	Pecam1	-1.17	1.29843		Ikzf3	-1.57	5.33442		P4ha1	1.32	5.01502
	Dusp5	-0.894	1.29328		Itga4	-1.24	4.63827		Dusp1	2.16	3.28735
	Pik3cd	-0.372	1.2815		Cd36	-5.41	4.54363		Tgfb1	1.36	3.22113
	Pik3ca	-0.231	1.26122		Myc	-2.2	3.95078		Dusp2	3.1	3.21896
	Cd5	-1.09	1.23958		Cd2	-1.97	3.88606		Ccnd3	1.27	2.98297
	Cd74	-0.418	1.19723		Ly96	-1.85	3.87615		Aldoa	0.529	2.9101
	Cd1d1	-0.587	1.19247		Cd38	-2	3.68403		Hmga1	0.477	2.51428
	Ptcd2	-0.282	1.19179		Ctss	-1.63	3.65561		Il7r	2.04	2.20551
	Il16	-0.624	1.18843		Fcgr2b	-1.28	3.52143		Slc2a1	0.764	2.17198
	Ccl22	-2.75	1.18111		Pik3cg	-2.26	3.51145		Ctnnb1	0.5	2.06956
	Vsir	-0.705	1.1549		Gbp3	-3.3	3.49757		Jak1	0.768	2.03527
	Traf1	-0.737	1.15305		Slamf7	-2.78	3.47237		Notch1	2.1	2.00966
	Ptpn11	-0.445	1.14086		Prr5	-1.26	3.33536		Zc3h12a	0.838	1.95468
	Mdm2	-0.663	1.12321		Itgal	-1.38	3.22185		Vcam1	1.22	1.95078
	Cd80	-3.09	1.12033		H2-M3	-2.32	3.1107		Jak2	0.478	1.9431
	Apoe	-1.39	1.10292		Csf2rb	-3.47	3.10735		Tgfbr1	0.904	1.91364
	Bcl2	-0.616	1.08991		Cd86	-1.77	3.08513		Pik3r1	0.666	1.82681
	Egr1	-0.511	1.08725		Cybb	-1.6	3.0511		Slc1a5	1.17	1.82681
	Cd48	-0.682	1.08197		Cd19	-1.1	3.02503		Ifitm2	1.06	1.81531
	Parp4	-0.337	1.05651		Tap1	-1.03	2.80967		Stat2	1.17	1.80688
	Igf2r	-0.423	1.05257		Sfxn1	-1.11	2.78781		Ripk2	1.01	1.78516
	Irf1	-0.886	1.02182		Pfkfb3	-1.34	2.78252		Chuk	0.163	1.74715
	Nlrc5	-0.665	1.01773		Hmgb1	-0.48	2.77728		Cd79a	1.02	1.74715
	Nfkb2	-0.54	0.982967		H2-Ab1	-0.804	2.77211		Ifngr1	0.438	1.73755
	Cdk2	-0.325	0.970616		Casp1	-1.14	2.75449		S100a8	1.32	1.69037
	Tlr1	-0.787	0.962574		Got2	-1.24	2.70996		Gls	1.21	1.68825
	Ccnd2	-0.376	0.943095		Psmb8	-1.01	2.70996		S100a9	1.42	1.64397
	Birc3	-0.394	0.931814		Tlr7	-3.14	2.70774		Gmip	1.14	1.62342
	Pik3r2	-0.357	0.924453		Pkm	-0.756	2.66354		Icosl	1.9	1.62342
	Mgmt	-2.17	0.879426		Blk	-1.62	2.64975		Irf7	2.24	1.61439
	Tpm1	-0.311	0.821023		Got1	-1.1	2.62342		Fyn	1.88	1.54363
	Rsad2	-1.69	0.759451		H2-Eb1	-0.883	2.61439		Dpp4	2.2	1.52143
	Nkg7	-1.18	0.759451		Mre11a	-1.18	2.60206		Prkx	0.596	1.51145
	Map3k7	-0.184	0.74958		Gimap4	-1.39	2.59346		Pdk1	0.721	1.45718
	Ccl5	-1.14	0.728158		Jak3	-0.99	2.57512		Epm2aip1	0.189	1.44977
	Bid	-0.242	0.725842		H2-DMa	-0.776	2.57025		Ifnar1	0.218	1.43771
	Syk	-0.822	0.718967		Ctla4	-3.38	2.55595		Ptger4	0.51	1.42251
	Isg15	-1.07	0.705534		Cd274	-1.72	2.54821		Cd247	2.15	1.4023
	Kat2b	-0.327	0.673664		Irf5	-0.673	2.49214		Bnip3l	0.479	1.37572
	Uba7	-0.735	0.66354		Wdr76	-1.07	2.39362		Axin1	0.576	1.36856
	Il2rg	-0.263	0.643974		Pck2	-1.54	2.36957		Pten	0.736	1.36653
	Tapbp	-0.384	0.625252		Ube2c	-2.91	2.34872		Itpk1	0.601	1.36452
	Icam1	-0.32	0.617983		Ifi27	-2.57	2.34008		Prkacb	0.651	1.31695
	Prdm1	-3.48	0.568636		Bax	-0.869	2.34008
	Kras	-0.275	0.545155		H2-Aa	-0.658	2.32514
	Tigit	-2.03	0.512862		Psmb10	-1.55	2.31966
	Casp9	-0.113	0.50724		Gbp2	-3.48	2.31069
	Il21r	-0.452	0.484126		Tlr9	-0.857	2.31069
	Irf9	-0.281	0.484126		B2m	-0.99	2.30364
	Nfkb1	-0.127	0.481486		Brip1	-1.04	2.30277
	H2-Ob	-0.178	0.459671		Pdcd1lg2	-2.88	2.27246
	Nfkbie	-0.198	0.441291		H2-DMb2	-0.985	2.13787
	Il6ra	-0.219	0.438899		Ikzf1	-0.691	2.13371
	Ifi35	-0.258	0.432974		Twf1	-0.46	2.13194
	Akt1	-0.245	0.411168		Ly6c1	-2.12	2.11862
	Kif2c	-2.01	0.407823		Ezh2	-0.857	2.08197
	Hdac5	-0.197	0.399027		Cd68	-2.01	2.07831
	Rela	-0.178	0.38405		Ldha	-0.639	2.07624
	Myd88	-0.243	0.358526		Map3k5	-1.11	2.06702
	Map3k12	-2.21	0.341035		Psmb9	-0.869	2.04769
	Herc6	-0.359	0.325139		Cenpf	-1.93	2.03668
	Ccr2	-2.1	0.313364		Cd79b	-0.895	1.96257
	Casp3	-0.264	0.313364		Tnfrsf14	-1.71	1.93554
	Neil1	-3.2	0.31158		Birc5	-2.24	1.93181
	Ccr9	-3.95	0.300162		Mlh1	-0.55	1.93181
	Fcgr4	-2.81	0.29073		Irf2	-0.492	1.89963
	Dtx3l	-0.311	0.282329		Rad51	-2.26	1.88941
	Lgals9	-0.258	0.281498		Entpd1	-3.51	1.88273
	Rpl7a	-0.0587	0.276544		Brca2	-1.38	1.86967
	Btla	-0.0847	0.274088		Bad	-0.609	1.84466
	Brca1	-1.75	0.263603		Irf4	-1.35	1.82391
	Ly9	-0.229	0.260428		Rb1	-0.899	1.82391
	Lag3	-1.85	0.258061		Adm	-3.2	1.81816
	Tapbpl	-1.73	0.25649		Ulbp1	-1.35	1.76955
	Mxi1	-0.2	0.231362		Mki67	-2.84	1.76447
	Srebf1	-0.0998	0.229148		Hells	-1.46	1.75449
	Cd200r1	-1.61	0.220404		H2-T23	-0.898	1.72125
	Ccl4	-1.33	0.184422		Cd47	-0.531	1.72125
	Rpl23	-0.0619	0.182435		Nras	-0.55	1.71897
	Cdc25c	-1.08	0.179142		Eif4ebp1	-1.03	1.68403
	Cdc20	-2.17	0.170053		Elob	-0.628	1.66354
	Msh6	-0.0666	0.170053		Rrm2	-2.14	1.64782
	Bcl2l1	-1.37	0.155523		Ms4a1	-1.05	1.6038
	Esr1	-1.85	0.149967		Psmb5	-0.605	1.59176
	Cep55	-1.32	0.149967		Cxcr5	-0.481	1.5784
	Tnfaip3	-0.0849	0.136677		Wnt10a	-3.89	1.47886
	Tnfsf10	-1.18	0.135489		Casp8	-0.723	1.4698
	Parp9	-0.147	0.130182		Sirpa	-1.21	1.45469
	Cdkn1a	-1.61	0.129011		Rbl2	-0.287	1.41005
	H2-D1	-0.0409	0.121478		Rps6kb1	-0.284	1.4045
	Mfge8	-0.714	0.120904		Ltb	-1.14	1.35655
	Adora2a	-1.49	0.118045		Ccne1	-1.74	1.34969
	Ifngr2	-0.0493	0.114639		Tap2	-0.909	1.34582
	Icos	-1.14	0.109579		Hck	-1.24	1.3279
	Tmem173	-0.84	0.10902		CD84	-1.26823	2.48161
	Pold1	-0.0802	0.103474		Il10	-2.79611	1.28298
	Fasl	-1.35	0.102923		Slc11a1	-0.73496	2.2572
	Pgpep1	-1.37	0.101275
	Trp53	-0.0415	0.099633
	Tyms	-0.86	0.089376
	Maml2	-1.33	0.088842
	Itgb2	-0.0844	0.085657
	Csf1	-0.731	0.082494
	Snca	-2.74	0.078834
	Tlr4	-2.62	0.075721
	Lilrb4a	-0.549	0.072117
	Rad50	-0.0413	0.072117
	Nf1	-2.35	0.067526
	Rad51c	-0.811	0.067526
	Eif2ak2	-0.0979	0.067019
	Pirb	-2.33	0.066513
	Cd28	-0.408	0.066513
	Cxcr3	-0.496	0.064493
	Tlr2	-2.24	0.063486
	Melk	-2.23	0.063486
	Anln	-2.02	0.062984
	Mrc1	-0.581	0.062984
	Pkp3	-0.711	0.06148
	Atf3	-1.2	0.06098
	Zeb2	-2.09	0.059484
	H2-K1	-0.0242	0.052076
	Tnfsf18	-1.8	0.05061
	Vegfb	-1.04	0.049635
	Gpsm3	-0.0415	0.046724
	Nt5e	-0.878	0.043351
	Hk1	-1.02	0.040005
	Nbn	-1.4	0.039054
	Cdk6	-0.961	0.039054
	Il18	-1.39	0.038579
	Tnfsf8	-1.18	0.038579
	Gimap6	-0.0273	0.037631
	Rasal1	-1.28	0.03574
	Ticam1	-1.22	0.033858
	Ifih1	-0.261	0.033389
	Parp12	-0.29	0.028724
	Klrg1	-0.934	0.025488
	Ikzf2	-0.219	0.024568
	Exo1	-0.88	0.024109
	Adgre1	-0.789	0.022276
	Blm	-0.636	0.021363
	Api5	-0.00724	0.021363
	Pms2	-0.672	0.018181
	Eomes	-0.133	0.017729
	Rptor	-0.633	0.017277
	Cd244	-0.62	0.016825
	Nfam1	-0.61	0.016825
	Ms4a4a	-0.586	0.015923
	Sbno2	-0.557	0.015023
	Itgam	-0.557	0.015023
	Eif2b4	-0.495	0.013228
	Cmtm4	-0.476	0.012781
	Hdac3	-0.254	0.012781
	Atm	-0.103	0.012334
	Fanca	-0.297	0.008774
	Mfng	-0.0642	0.004804
	Hif1a	-0.0826	0.002177
	Pias4	-0.0719	0.001741
	Il18bp	-0.0541	0.001305
	Stat3	0.454	1.25727
	Ifit2	2.84	1.21681
	Glud1	0.351	1.20135
	Cd40	0.623	1.17653
	Nfatc2	0.425	1.1209
	Arid1a	0.57	1.07988
	Prkca	0.406	1.02549
	Cxcr4	0.299	1.00087
	C1qa	1.08	0.995679
	Nfkbia	0.302	0.9914
	Tnks	0.11	0.987163
	Ikbkb	0.587	0.928118
	Cd3d	1.43	0.928118
	Hdac4	0.375	0.924453
	Il2rb	0.808	0.924453
	Cd3e	1.61	0.917215
	Cmtm6	0.192	0.91364
	Zap70	1.67	0.91364
	Mx1	0.968	0.910095
	Brd4	0.265	0.90309
	Ripk1	0.353	0.90309
	Rock1	0.292	0.850781
	Irf3	0.266	0.790485
	Il10ra	0.669	0.777284
	Smad5	0.261	0.769551
	C1qb	0.755	0.679854
	Ms4a6b	0.985	0.677781
	Ifit3	1.7	0.675718
	Spib	0.479	0.645892
	Tnfrsf1b	0.27	0.638272
	Thy1	1.34	0.638272
	Eno1	0.138	0.625252
	Stat1	0.833	0.573489
	Nfil3	0.533	0.536107
	Runx3	0.6	0.524329
	Cd8a	1.19	0.488117
	Flnb	0.2	0.4698
	Ero1l	0.13	0.455932
	Dnmt1	0.167	0.454693
	H2afx	0.297	0.424812
	Icam2	0.493	0.419075
	Zeb1	0.196	0.399027
	Notch2	0.229	0.391474
	Relb	0.146	0.390406
	Hes1	0.752	0.387216
	Cd4	1.74	0.372634
	Oas1a	1.21	0.329754
	Cd7	0.626	0.321482
	Lck	0.395	0.295849
	Glul	0.197	0.279014
	Itgav	0.127	0.259637
	Gata3	2.03	0.251037
	Sell	0.394	0.249492
	Irf8	0.203	0.246417
	Mtor	0.0901	0.241845
	Msh2	0.104	0.231362
	Bnip3	2.49	0.227678
	Tgfbr2	0.198	0.215383
	Gzma	0.209	0.182435
	Fas	0.613	0.163043
	Il1b	1.35	0.150581
	Cebpb	0.157	0.149967
	Sgk1	1.89	0.148742
	Socs1	0.285	0.14752
	Tnfrsf1a	1.52	0.146302
	Cd6	0.738	0.145694
	Csf3r	1	0.143876
	Itga6	1.38	0.137869
	Ptprc	0.103	0.128427
	Chd9	0.0578	0.12436
	Ube2t	0.0674	0.109579
	Ifitm1	0.957	0.107905
	Tnf	0.664	0.105684
	Cd300a	0.683	0.101275
	Ctsw	0.858	0.100179
	Ikbkg	0.0431	0.094744
	Ifi203	0.142	0.094204
	Klrd1	1.8	0.094204
	Sh2d1a	0.467	0.093665
	Oas2	0.494	0.093126
	H2-DMb1	0.0387	0.088842
	Ripk3	0.934	0.087778
	Ddb2	1.21	0.085128
	Cd27	0.388	0.077794
	Srp54a	0.766	0.066007
	Ncr1	0.91	0.063486
	Il1r2	0.507	0.059982
	Pf4	0.693	0.057
	Klrk1	1.85	0.052566
	Ppargc1b	0.407	0.047208
	Smap1	0.00684	0.044793
	Pik3r5	0.695	0.043832
	Dtx4	0.272	0.041914
	Slc7a5	0.0212	0.029188
	Pvr	0.738	0.02826
	Lyz1	0.022	0.02365
	H2-Q10	0.136	0.022734
	Cd69	0.799	0.021819
	Cxcr6	0.0684	0.016374
	Epcam	0.603	0.016374
	Tbx21	0.421	0.013676
	Csf1r	0.51	0.013676
	Rictor	0.00854	0.013228
	Trim21	0.00998	0.010995
	Il18r1	0.0831	0.010105
	Vhl	0.33	0.010105
	Cd3g	0.0122	0.009217
	Tnfrsf4	0.313	0.008331
	Prf1	0.036	0.007446
	Samsn1	0.252	0.007005
	Brd3	0.221	0.006123
	Fadd	0.217	0.005683
	Fcgrt	0.198	0.005243
	Map3k8	0.0429	0.003051
	Foxp3	0.114	0.003051
	Taf3	0.0513	0.001741
	Arg1	-0.22819	0.565336
	Nos2	-0.43719	0.757561
	Ido1	-0.0121	0.307394

## Sheet: Fig. 2A
	% CD19+/CD5+ PBMCs
	VEH	OPN5		VEH	OPN5
	Day 0	Day 0		Day 28	Day 28
	11.14	13.73		81.4	24.35
	11.65	11.18		49.6	20.67
	12.1	10.51		45.55	18.41
	8.42	8.88		73.52	22.28
	5.98	4.71		25.78	2.79
	11.21	10.82		41.14	2.19
	12.08	12.06		14.51	16.85
	7.83	13.8		25.89	3.63
	12.39	12.79		15.25	7.78
	15.9	11.57		17.84	7.3
	14.37	9.74		23.17	8.11
	14.49	14.63		16.64	9.98
	14.57	7.97		81.4	7.06
	16.22	14.08		45.55
		15.02		27.61
		13.57		27.85
		13.16

## Sheet: Fig. 2B
	# of CD45+ splenocytes (out of 300,000 CD45+ cells)
	VEH	OPN5		VEH	OPN5		VEH	OPN5		VEH	OPN5		VEH	OPN5
	CLL	CLL		B-cells	B-cells		CD4+ T-cells	CD4+ T-cells		CD8+ T-cells	CD8+ T-cells		Non B/T	Non B/T
	227170	104310		24857.5	36501.7		13511.5	50358.9		13701.6	66487.5		20759.3	42342
	218833	134324		19618.2	22784.1		18461	32541.4		13485.3	63269.7		29602.9	47081.2
	215739	24009.6		21594	99931.4		19616.2	66216.4		15746.9	46309.6		27304.4	63533
	86995.7	46454.7		71973.2	110546		52801.1	52614.2		36942.2	35570.4		51287.8	54814.2
	142832	16844.6		41838	85802.8		61204.7	61117.8		42330.2	52669.8		61795.3	83564.9
	135172	34158.7		33588	93379.2		64003.6	63089.1		45923.9	40905.2		61312.4	68467.8
	156408	22743.4		37853.8	97478.1		35447.5	68229.5		27748.2	57656.3		42542.7	53892.6
	127260	21027.2		43996	57404.7		41140	95047.8		33072.2	52068.1		44532	74452.2
	124866	18783.2		67044.9	50242.5		57226.4	80037.7		42146	49696.4		68717.1	101240
	72743.1	13861.6		55031.4	43010.2		64474.2	102311		48012.2	64470.4		59739	76346.4
	59575.3	23638.3		23910.7	61928.1		29141.3	83869		23616.4	46144.7		63756.2	84419.8
	137224	32143.2		17700.9	72374.9		60323.5	73152.9		39877.5	41529.7		74874.4	80799.3
		33707.1			70991.1			66687.9			44402.1			84211.8
	% of CD45+ splenocytes
	VEH	OPN5		VEH	OPN5		VEH	OPN5		VEH	OPN5		VEH	OPN5
	CLL	CLL		B-cells	B-cells		CD4+ T-cells	CD4+ T-cells		CD8+ T-cells	CD8+ T-cells		Non B/T	Non B/T
	75.7234	34.77		8.28584	12.1672		4.50383	16.7863		4.5672	22.1625		6.91977	14.114
	72.9442	44.7745		6.5394	7.5947		6.15366	10.8471		4.4951	21.0899		9.86764	15.6937
	71.9129	8.0032		7.19801	33.3105		6.53873	22.0721		5.24895	15.4365		9.10145	21.1777
	28.9986	15.4849		23.9911	36.8488		17.6004	17.5381		12.3141	11.8568		17.0959	18.2714
	47.6106	5.61487		13.946	28.6009		20.4016	20.3726		14.1101	17.5566		3.93175	27.855
	45.0574	11.3862		11.196	31.1264		21.3345	21.0297		15.308	13.6351		7.10413	22.8226
	52.1359	7.58114		12.6179	32.4927		11.8158	22.7432		9.24941	19.2188		14.1809	17.9642
	42.42	7.00905		14.6653	19.1349		13.7133	31.6826		11.0241	17.356		18.1773	24.8174
	41.6219	6.26108		22.3483	16.7475		19.0755	26.6792		14.0487	16.5655		2.90569	33.7467
	24.2477	4.62054		18.3438	14.3367		21.4914	34.1038		16.0041	21.4901		19.913	25.4488
	19.8584	7.87944		7.97023	20.6427		9.71377	27.9563		7.87215	15.3816		54.5854	28.1399
	45.7412	10.7144		5.90031	24.125		20.1078	24.3843		13.2925	13.8432		14.9581	26.9331
		11.2357			23.6637			22.2293			14.8007			28.0706

## Sheet: Fig. 2C
	Ki67 MFI normalized to VEH average
	VEH	OPN5		VEH	OPN5
	CLL B-cells	CLL B-cells		T-cells	T-cells
	0.991206	0.610589		1.31595	0.566351
	1.06564	0.642639		1.13501	0.483898
	0.943157	0.514644		0.54904	1.82781
	1.14687	0.456618		0.822955	1.48433
	0.72983	0.61236		0.936931	1.45921
	0.606294	0.522387		1.16054	2.27596
	1.54021	0.180131		0.731619	1.15293
	1.52183	0.183984		0.891961	0.923368
	0.365197	0.151734		1.44354	1.23925
	1.08977	0.199941		1.01245	1.13611
	1.792	0.222357		0.62564	1.00457
	0.207996	0.231096		1.37436	1.1859

## Sheet: Fig. 2D
	% Marker+ CLL B-cells normalized to VEH average
	VEH	OPN5		VEH	OPN5		VEH	OPN5
	PDL1	PDL1		LAG3	LAG3		VISTA	VISTA
	0.901743	0.784116		0.691977	1.12607		0.951569	0.735663
	1.10975	0.714582		1.03152	1.08002		0.998645	0.804993
	0.988511	1.11793		1.2765	0.629237		1.04979	0.904416
	1.26177	0.959428		0.895373	1.09343		1.05229	0.92286
	0.996369	0.877685		1.02019	1.0501		0.830956	0.868799
	0.916723	1.21671		1.06764	0.845859		0.844312	1.05674
	0.903361	0.855678		0.605511	1.38651		1.2097	0.871661
	0.683547	0.891473		0.730327	1.2594		1.02876	0.900436
	1.0506	0.883721		1.46581	1.05188		0.950209	1.03425
	1.18763	0.560724		1.21515	1.16342		1.08377	0.781965
	1.10896	0.754953		0.619974			1.28917	0.76028
	0.891042	0.900086		1.38003			0.710829	0.854952
								1.03239

## Sheet: Fig. 2E
	Proliferation Index
	VEH	OPN5		VEH	OPN5
	CD4+ T-cells	CD4+ T-cells		CD8+ T-cells	CD8+ T-cells
	1.68	2.08		1.86	2.17
	2.2	2.47		2.35	2.27
	2.07	2.44		2.5	2.23
	2.28	1.69		2.36	1.73
	1.71	3.32		1.84	3.04
	1.73	3.19		1.88	2.83
	2.26	3.55		2.26	2.82
	2.31	3		2.36	2.89
	2.16	2.52		2.49	2.41
	1.79	2.29		1.94	2.18
	1.55	1.36		1.95	2.22
		1.82			2

[truncated: 96 more sheets: Fig. 2F, Fig. 2G, Fig. 2I, Fig. 2J, Fig. 2K, Fig. 3B, Fig. 3C, Fig. 3D, Fig. 3E, Fig. 4A, Fig. 4B, Fig. 4C, Fig. 4D, Fig. 5A, Fig. 5B, Fig. 5C, Fig. 5D, Fig. 5E, Fig. 5F, Fig. 6A …]
